# Supplementary material for: KS18, a Mcl-1 inhibitor, improves the effectiveness of bortezomib and overcomes resistance in refractory multiple myeloma by triggering intrinsic apoptosis
Source: Front Pharmacol. 2024 Oct 1;15:1436786. doi: 10.3389/fphar.2024.1436786 (PMC11473443; doi:10.3389/fphar.2024.1436786)
Supplement: Supplementary file 1 [file DataSheet1.zip]

Archive with 2 entries (2 files):
- Supplementary Figure Legends.DOCX
- Supplementary Figures.PPTX
